# Supplementary material for: Collagen Peptide Exerts an Anti-Obesity Effect by Influencing the Firmicutes/Bacteroidetes Ratio in the Gut
Source: Nutrients. 2023 Jun 2;15(11):2610. doi: 10.3390/nu15112610 (PMC10255498; doi:10.3390/nu15112610)
Supplement: Supplementary file 1 [file nutrients-15-02610-s001.zip]

Archive with 1 entries (1 files):
- nutrients-2431110-supplementary.pdf
